# Supplementary material for: Unveiling Enhancer RNAs in Gliomas: A Systematic Review and Qualitative Synthesis
Source: Cancers (Basel). 2025 Oct 15;17(20):3326. doi: 10.3390/cancers17203326 (PMC12563597; doi:10.3390/cancers17203326)
Supplement: Supplementary file 1 [file cancers-17-03326-s001.zip]

Archive with 1 entries (1 files):
- cancers-3921491-supplementary.pdf
